# Supplementary material for: Evolution of the Microstructure of PP-LDHs Nanocomposites during Melt Compounding: A Simulation Approach
Source: Polymers (Basel). 2023 Dec 25;16(1):70. doi: 10.3390/polym16010070 (PMC10780429; doi:10.3390/polym16010070)
Supplement: Supplementary file 1 [file polymers-16-00070-s001.zip]

Archive with 1 entries (1 files):
- polymers-2776512-supplementary.pdf
